# Supplementary material for: Nectary Structure and Nectar Secretion Characteristics Among Various Cultivars of Paeonia lactiflora
Source: Plants (Basel). 2026 Feb 12;15(4):580. doi: 10.3390/plants15040580 (PMC12944572; doi:10.3390/plants15040580)
Supplement: Supplementary file 1 [file plants-15-00580-s001.zip]

Archive with 1 entries (1 files):
- plants-4109268-supplementary.pdf
